# Supplementary material for: PES1 reduces CD8+ T cell infiltration and immunotherapy sensitivity via interrupting ILF3-IL15 complex in esophageal squamous cell carcinoma
Source: J Biomed Sci. 2023 Mar 23;30:20. doi: 10.1186/s12929-023-00912-8 (PMC10037800; doi:10.1186/s12929-023-00912-8)
Supplement: Supplementary file 2 — Additional file 2. Additional dataset S1. [file 12929_2023_912_MOESM2_ESM.xlsx]

## Sheet: Cohort60
Number	Type	Age	Gender	T	N	M	TNM	TNM Stage	Death or not	Total lifetime	PES1-H-Score	IL15-H-Score	CD8-Positivity
LD04022	Tomor	66	male	1	0	0	T1N0M0	1	0	58	116	55	0.0051
LD04022	Normal										80
LD07721	Tomor	65	female	3	3	0	T3N3M0	4	1	16	113	84	0.1468
LD07721	Normal										105
LD11145	Tomor	61	male	2	1	0	T2N1M0	2	0	47	100	95	0.0997
LD11145	Normal										103
LD1LD32	Tomor	58	male	1	2	0	T1N2M0	3	1	21	102	83	0.0028
LD1LD32	Normal										84
LDLD052	Tomor	59	male	1	2	0	T1N2M0	3	1	8	107	98	0.2356
LDLD052	Normal										120
LD02400	Tomor	69	male	2	0	0	T2N0M0	2	1	36	114	60	0.0175
LD02400	Normal										90
LD05410	Tomor	63	male	1	0	0	T1N0M0	1	0	79	126	83	0.269
LD05410	Normal										72
LD02113	Tomor	60	female	2	0	0	T2N0M0	2	0	118	132	74	0.034
LD02113	Normal										114
LD00508	Tomor	48	male	2	0	0	T2N0M0	2	0	67	127	81	0.0656
LD00508	Normal										108
LD02LD2	Tomor	72	female	2	1	0	T2N1M0	2	1	65	105	79	0.0023
LD02LD2	Normal										101
LD02951	Tomor	49	male	2	1	0	T2N1M0	2	0	61	98	82	0.0305
LD02951	Normal										108
LD04923	Tomor	76	male	2	0	0	T2N0M0	2	1	53	111	64	0.0435
LD04923	Normal										95
LD07375	Tomor	68	female	3	0	0	T3N0M0	2	0	77	113	80	0.0463
LD07375	Normal										68
LD0541D	Tomor	61	male	1	0	0	T1N0M0	1	0	78	145	62	0.0068
LD0541D	Normal										115
LD07374	Tomor	75	male	1	1	0	T1N1M0	1	0	63	140	81	0.1007
LD07374	Normal										88
LD04710	Tomor	63	female	3	3	0	T3N3M0	4	1	17	152	64	0.0131
LD04710	Normal										111
LD09024	Tomor	75	male	3	0	0	T3N0M0	2	0	74	125	51	0.0355
LD09024	Normal										85
LD00806	Tomor	73	male	3	1	0	T3N1M0	3	1	9	128	73	0.0514
LD00806	Normal										96
LD02678	Tomor	65	male	3	0	0	T3N0M0	2	1	60	129	77	0.0188
LD02678	Normal										105
LD03134	Tomor	64	male	3	2	0	T3N2M0	3	1	32	176	95	0.0154
LD03134	Normal										81
LD0471D	Tomor	65	female	3	3	0	T3N3M0	4	1	16	195	88	0.014
LD0471D	Normal										105
LD05286	Tomor	72	male	3	0	0	T3N0M0	2	1	45	116	81	0.0037
LD05286	Normal										105
LD05289	Tomor	74	male	3	0	0	T3N0M0	2	1	48	161	74	0.019
LD05289	Normal										122
LD05841	Tomor	77	male	3	0	0	T3N0M0	2	0	71	166	72	0.0159
LD05841	Normal										100
LD05890	Tomor	60	male	2	1	0	T2N1M0	2	0	64	116	82	0.0521
LD05890	Normal										143
LD06078	Tomor	68	male	3	1	0	T3N1M0	3	1	16	137	76	0.0041
LD06078	Normal										149
LD06307	Tomor	65	male	3	0	0	T3N0M0	2	0	81	201	95	0.0429
LD06307	Normal										83
LD06896	Tomor	51	male	3	2	0	T3N2M0	3	1	4	166	64	0.0333
LD06896	Normal										126
LD08456	Tomor	72	female	3	2	0	T3N2M0	3	1	6	151	38	0.0513
LD08456	Normal										95
LD09024	Tomor	61	male	2	0	0	T2N0M0	2	0	71	115	72	0.0018
LD09024	Normal										121
LD10779	Tomor	72	male	2	2	0	T2N2M0	3	1	20	149	73	0.006
LD10779	Normal										153
LD04260	Tomor	76	male	3	0	0	T3N0M0	2	0	67	182	67	0.052
LD04260	Normal										116
LD07140	Tomor	62	male	2	0	0	T2N0M0	2	0	69	162	88	0.0241
LD07140	Normal										108
LD08197	Tomor	61	male	2	0	0	T2N0M0	2	0	72	156	74	0.0347
LD08197	Normal										104
LD08253	Tomor	72	male	2	2	0	T2N2M0	3	1	19	125	75	0.045
LD08253	Normal										114
LD12762	Tomor	66	female	1	0	0	T1N0M0	1	0	94	113	25	0.0353
LD12762	Normal										101
LD10355	Tomor	71	male	3	1	0	T3N1M0	3	1	55	116	80	0.0386
LD10355	Normal										110
LD06770	Tomor	81	male	3	1	0	T3N1M0	3	1	22	149	64	0.0088
LD06770	Normal										121
LD10891	Tomor	78	male	2	2	0	T2N2M0	3	1	21	154	72	0.061
LD10891	Normal										81
LD10892	Tomor	64	male	3	3	0	T3N3M0	4	1	9	175	74	0.0163
LD10892	Normal										92
LD00411	Tomor	65	female	3	2	0	T3N2M0	3	1	31	107	59	0.0099
LD00411	Normal										109
LD00812	Tomor	68	male	3	0	0	T3N0M0	2	1	12	144	72	0.0161
LD00812	Normal										107
LD01314	Tomor	57	male	2	2	0	T2N2M0	3	1	32	112	73	0.0614
LD01314	Normal										117
LD07704	Tomor	69	male	3	1	0	T3N1M0	3	1	14	133	77	0.0031
LD07704	Normal										114
LD01613	Tomor	57	male	3	2	0	T3N2M0	3	1	31	172	60	0.0311
LD01613	Normal										72
LD03254	Tomor	67	male	3	1	0	T3N1M0	3	1	13	129	83	0.0056
LD03254	Normal										88
LD03503	Tomor	70	male	3	1	0	T3N1M0	3	1	18	168	37	0.0214
LD03503	Normal										109
LD07722	Tomor	68	male	3	1	0	T3N1M0	3	1	13	163	64	0.0078
LD07722	Normal										96
LD08560	Tomor	67	male	3	0	0	T3N0M0	2	0	72	106	70	0.0483
LD08560	Normal										85
LD09039	Tomor	71	female	3	0	0	T3N0M0	2	0	75	160	64	0.0214
LD09039	Normal										103
LD1LD45	Tomor	71	male	3	0	0	T3N0M0	2	0	64	126	72	0.0076
LD1LD45	Normal										95
LD12315	Tomor	63	male	2	0	0	T2N0M0	2	0	83	167	59	0.3086
LD12315	Normal										122
LD02319	Tomor	55	male	2	0	0	T2N0M0	2	1	69	173	86	0.0145
LD02319	Normal										127
LD02760	Tomor	74	male	3	1	0	T3N1M0	3	1	30	157	80	0.0122
LD02760	Normal										143
LD6186	Tomor	74	male	2	0	0	T2N0M0	2	0	66	107	75	0.0423
LD6186	Normal										89
LD08661	Tomor	66	male	3	1	0	T3N1M0	3	1	16	155	89	0.0262
LD08661	Normal										124
LD08733	Tomor	64	female	2	0	0	T2N0M0	2	0	73	106	57	0.0406
LD08733	Normal										89
LD01073	Tomor	68	male	2	1	0	T2N1M0	2	0	79	168	72	0.0057
LD01073	Normal										131
LD01351	Tomor	69	male	3	1	0	T3N1M0	3	1	33	133	75	0.0487
LD01351	Normal										103
LD08533	Tomor	66	male	3	0	0	T3N0M0	2	0	75	146	64	0.0116
LD08533	Normal										126

## Sheet: Cohort230
Number	Type	Gender	Age	T	N	M	TNM Stage	Total lifetime	PES1-H-Score	IL15-H-Score	CD8-Positivity
a-A1	Tumor	male	66	T3	N1		III	25.5333	88	104	50
a-A2	Tumor	female	60	T3	N1		III	32.0667	122	86	40
a-A3	Tumor	male	57	T2	N0		II	64.5667	127	93	43
a-A4	Tumor	female	68	T3	N0		II	9.53333	142	93	43
a-A5	Tumor	male	57	T2	N0		II	64.3333	69	129	45
a-A6	Tumor	female	57	T3	N1		III	8.3	133	79	29
a-A7	Tumor	female	64	T1b	N0		I	64.2333	95	95	40
a-A8	Tumor	male	70	T2	N0		II	64.1667	101	112	45
a-A9	Tumor	female	67	T2	N1		II	3.13333	38	131	61
a-A10	Tumor	male	52	T3	N2		III	48.7	88	82	35
a-A11	Tumor	female	40	T3	N1		III	13.1	130	80	26
a-A12	Tumor	female	56	T3	N1		III	10.1333	48	108	60
a-B1	Tumor	male	68		N0			63.9333	62	109	55
a-B2	Tumor	female	61	T2	N0		II	63.9	104	72	20
a-B3	Tumor	female	74	T3	N0		II	15.9333	118	77	30
a-B4	Tumor	male	65	T1b	N0		I	63.6333	150	94	36
a-B5	Tumor	male	61	T3	N0		II	63.5667	135	80	28
a-B6	Tumor	female	51	T3	N0		II	63.6667	47	116	56
a-B7	Tumor	male	71	T3	N1		III	57.2	179	91	41
a-B8	Tumor	female	54	T3	N0		II	63.4333	152	98	46
a-B9	Tumor	male	63	T1b	N0		I	63.3667	121	81	26
a-B10	Tumor	female	74	T3	N2		III	63.2333	91	118	70
a-B11	Tumor	male	66	T2	N0		II	63.3	91	98	40
a-B12	Tumor	male	66	T3	N0		II	27.5333	105	95	50
a-C1	Tumor	male	67	T2	N0		II	63.2	64	115	59
a-C2	Tumor	male	57	T3	N0		II	63.1333	113	126	66
a-C3	Tumor	female	71	T1b	N0		I	63.1	214	56	6
a-C4	Tumor	male	67	T3	N0		II	63	107	74	30
a-C5	Tumor	male	66	T3	N0		II	16.0667	208	62	12
a-C6	Tumor	male	59	T2	N0		II	10.9333	160	31	16
a-C7	Tumor	female	67	T1b	N0		I	62.5667	129	89	39
a-C8	Tumor	male	60	T2	N0		II	10.5333	127	118	52
a-C9	Tumor	male	77	T3	N0		II	2.36667	159	98	48
a-C10	Tumor	male	70	T3	N0		II	62.2	86	115	30
a-C11	Tumor	male	44	T3	N0		II	21.9	177	95	45
a-C12	Tumor	female	54	T3	N0		II	1.46667	31	86	36
a-D1	Tumor	male	61	T2	N0		II	22.7333	142	105	45
a-D2	Tumor	male	52	T3	N0		II	6.5	138	72	12
a-D3	Tumor	female	63	T1b	N0		I	61.1333	94	82	30
a-D4	Tumor	male	69	T3	N0		II	60.9667	99	99	42
a-D5	Tumor	male	57	T3	N0		II	60.8667	171	70	13
a-D6	Tumor	male	61	T3	N0		II	5.63333	157	100	46
a-D7	Tumor	male	56	T3	N0		II	60.4333	128	83	30
a-D8	Tumor	male	62	T2	N0		II	60.7667	180	76	23
a-D9	Tumor	female	74	T2	N0		II	60.3667	124	83	13
a-D10	Tumor	female	59	T2	N0		II	23.6	97	90	45
a-D11	Tumor	male	72	T3	N0		II	60.3	68	122	59
a-D12	Tumor	female	56	T2	N1		II	32.5667	102	105	50
a-E1	Tumor	male	58	T2	N1		II	60.2	62	135	60
a-E2	Tumor	male	62	T3	N1		III	30.3667	124	69	19
a-E3	Tumor	male	59	T2	N1		II	59.8667	146	85	26
a-E4	Tumor	female	64	T2	N0		II	60.0667	149	59	19
a-E5	Tumor	female	58	T3	N0		II	59.9	122	112	52
a-E6	Tumor	male	78	T2	N0		II	59.7333	129	90	45
a-E7	Tumor	female	60	T2	N0		II	59.4333	89	123	40
a-E8	Tumor	male	73	T3	N0		II	9.46667	141	92	42
a-E9	Tumor	male	71	T3	N0		II	59.3667	105	97	51
a-E10	Tumor	female	59	T1b	N0		I	5.26667	134	88	32
a-E11	Tumor	female	58	T2	N0		II	30.5333	90	94	40
a-E12	Tumor	male	67	T3	N0		II	59.1667	101	95	40
a-F1	Tumor	female	61	T3	N0		II	58.9	114	48	16
a-F2	Tumor	male	59	T1b	N0		I	58.8667	104	98	40
a-F3	Tumor	female	72	T2	N0		II	5.73333	177	97	47
a-F4	Tumor	male	67	T3	N1		III	8.56667	134	66	26
a-F5	Tumor	female	75	T3	N0		II	2.43333	105	96	36
a-F6	Tumor	female	65	T3	N0		II	58.3	111	87	42
a-F7	Tumor	male	76	T3	N1		III	9.2	168	58	12
a-F8	Tumor	male	58	T2	N0		II	57.9667	111	88	41
a-F9	Tumor	female	59	T2	N0		II	31.1333	215	31	9
a-F10	Tumor	male	64	T1b	N0		I	31.9667	129	59	19
a-F11	Tumor	male	63	T3	N0		II	57.5333	57	120	65
a-F12	Tumor	male	21	T3	N1		III	10.6	31	153	63
a-G1	Tumor	male	75	T3	N1		III	22.7333	131	101	51
a-G2	Tumor	male	60	T3	N1		III	20.6	149	47	13
a-G3	Tumor	male	60	T2	N0		II	57.4	69	106	50
a-G4	Tumor	male	63	T3	N0		II	57.4	138	92	36
a-G5	Tumor	male	66	T3	N0		II	57.2333	87	133	30
b-A1	Tumor	male	66	T3	N0		II	1.13333	65	102	60
b-A2	Tumor	male	60	T3	N1		III	6.96667	142	62	17
b-A3	Tumor	male	62	T2	N0		II	1.43333	69	108	50
b-A4	Tumor	female	65	T3	N0		II	28.1333	71	106	60
b-A5	Tumor	male	55	T3	N0		II	56.9	99	78	32
b-A6	Tumor	female	66	T3	N2		III	12.8	135	64	20
b-A7	Tumor	male	65	T3	N1		III	19.9	139	94	34
b-A8	Tumor	female	72	T3	N0		II	6.6	145	77	20
b-A9	Tumor	male	57	T3	N1		III	56.5333	104	93	36
b-A10	Tumor	male	59	T3	N0		II	4.46667	139	85	25
b-A11	Tumor	male	65	T3	N0		II	56.4333	122	83	30
b-A12	Tumor	male	51	T3	N0		II	56.4333	110	96	40
b-B1	Tumor	female	70	T2	N0		II	55.9	146	99	40
b-B2	Tumor	female	73	T3	N2		III	17.9333	144	88	32
b-B3	Tumor	female	75	T2	N2		III	7.56667	102	91	41
b-B4	Tumor	male	63	T3	N0		II	55.4667	138	67	20
b-B5	Tumor	female	60	T3	N0		II	55.3667	93	75	30
b-B6	Tumor	male	47	T3	N1		III	6.3	114	66	13
b-B7	Tumor	male	65	T2	N0		II		109	103	48
b-B8	Tumor	female	64	T2	N0		II	55.2667	122	82	24
b-B9	Tumor	female	57	T3	N2		III	45.8667	126	77	30
b-B10	Tumor	male	72	T2	N0		II	17.4333	198	74	24
b-B11	Tumor	female	66	T3	N0		II	17.4333	149	90	38
b-B12	Tumor	male	63	T2	N0		II	34.5667	178	92	42
b-C1	Tumor	male	75	T1b	N0		I	55.2	243	39	7
b-C2	Tumor	female	58	T3	N0		II	54.6667	85	124	30
b-C3	Tumor	male	62	T3	N0		II	54.6	120	93	40
b-C4	Tumor	female	68	T3	N0		II	54.6667	143	84	29
b-C5	Tumor	male	70	T2	N0		II	50.0333	139	89	29
b-C6	Tumor	male	70	T3	N1		III	13.5333	161	96	38
b-C7	Tumor	male	61	T2	N2		III	17.2667	146	93	38
b-C8	Tumor	male	70	T2	N0		II	53.8667	81	113	58
b-C9	Tumor	male	65	T3	N0		II	53.6333	102	88	32
b-C10	Tumor	male	73	T3	N1		III	4.6	165	98	45
b-C11	Tumor	female	57	T3	N1		III	53.4333	106	102	46
b-C12	Tumor	female	65	T1b	N0		I	53.4	160	41	21
b-D1	Tumor	male	58	T3	N2		III	11.3667	210	62	12
b-D2	Tumor	male	64	T2	N0		II	11.3333	187	98	48
b-D3	Tumor	female	71	T3	N0		II	52.8667	195	94	44
b-D4	Tumor	male	58	T3	N0		II	52.8	247	61	11
b-D5	Tumor	male	64	T3	N0		II	52.7333	129	88	38
b-D6	Tumor	female	75	T3	N1		III	13.9333	210	63	13
b-D7	Tumor	male	65	T3	N0		II	52.6333	114	93	33
b-D8	Tumor	male	62	T3	N0		II	14.9	179	47	12
b-D9	Tumor	male	66	T2	N0		II	27.9	130	109	59
b-D10	Tumor	female	64	T3	N1		III	30.9	116	86	46
b-D11	Tumor	female	72	T3	N2		III	13.6	126	82	32
b-D12	Tumor	female	52	T3	N0		II	52.2667	112	92	36
b-E1	Tumor	male	58	T2	N0		II	11.4	208	67	17
b-E2	Tumor	male	57	T3	N0		II	3.06667	134	91	39
b-E3	Tumor	male	67	T3	N0		II	22.4	150	87	40
b-E4	Tumor	male	60	T3	N0		II	51.7	134	69	24
b-E5	Tumor	male	62	T2	N0		II	11.3	155	92	34
b-E6	Tumor	male	59	T3	N0		II	51.1	194	80	30
b-E7	Tumor	male	76	T3	N0		II	3.16667	239	42	8
b-E8	Tumor	female	57	T3	N0		II	51.0667	110	94	45
b-E9	Tumor	male	62	T3	N0		II	8.16667	202	92	42
b-E10	Tumor	male	69	T3	N0		II	50.9	128	94	34
b-E11	Tumor	male	68	T2	N0		II	23.0333	238	67	17
b-E12	Tumor	female	69	T3	N1		III	12.8	105	100	55
b-F1	Tumor	male	57	T3	N2		III	11.7	86	123	65
b-F2	Tumor	female	81	T3	N1		III	1.4	84	102	48
b-F3	Tumor	female	69	Tis	N0		0	27.8	193	82	32
b-F4	Tumor	female	74	T3	N0		II	22.7	137	95	40
b-F5	Tumor	female	63	T3	N0		II	50.2667	129	97	47
b-F6	Tumor	male	60	T2	N0		II	50.0667	215	46	4
b-F7	Tumor	male	62	T3	N0		II	12.1667	240	48	2
b-F8	Tumor	male	73	T2	N0		II	49.9	161	98	48
b-F9	Tumor	male	75	T1a	N0		I	49.9333	118	124	63
b-F10	Tumor	male	59	T3	N1		III	12.9333	196	65	15
b-F11	Tumor	female	67	T2	N0		II	49.5667	244	64	14
b-F12	Tumor	male	69	T3	N0		II	49.5667	91	88	30
b-G1	Tumor	female	61	T3	N0		II	49.3667	129	96	46
b-G2	Tumor	male	65	T3	N0		II	49.3333	122	55	15
b-G3	Tumor	male	63	T2	N0		II	49.1667	112	84	30
b-G4	Tumor	male	59	T2	N0		II	48.9	116	95	36
b-G5	Tumor	male	63	T3	N1		III	7.56667	225	64	14
c-A1	Tumor	male	61	T3	N0		II	48.5333	118	82	26
c-A2	Tumor	male	62	T3	N1		III	48.4667	80	145	30
c-A3	Tumor	male	48	T3	N0		II	48.2667	97	101	49
c-A4	Tumor	male	75	T1b	N0		I	21.6667	223	68	18
c-A5	Tumor	female	65	T2	N0		II	1	143	74	20
c-A6	Tumor	male	62	T3	N0		II	48.2	116	104	44
c-A7	Tumor	male	68	T3	N1		III	14.4667	178	91	38
c-A8	Tumor	male	63	T1b	N0		I	48.0667	120	98	50
c-A9	Tumor	male	66	T3	N0		II	47.9667	96	93	43
c-A10	Tumor	female	64	T2	N0		II	48.0333	96	108	60
c-A11	Tumor	female	58	T3	N1		III	47.8333	86	91	38
c-A12	Tumor	male	66	T3	N0		II	47.9333	67	126	60
c-B1	Tumor	male	71	T3	N0		II	4.23333	207	97	47
c-B2	Tumor	male	68	T2	N1		II	47.7	166	87	40
c-B3	Tumor	male	60	T3	N0		II	11.1	147	94	39
c-B4	Tumor	female	59	T3	N0		II	25.0667	47	126	60
c-B5	Tumor	male	58	T3	N0		II	47.7	62	125	60
c-B6	Tumor	male	62	T3	N0		II	30.1333	115	95	35
c-B7	Tumor	female	75	T2	N0		II	47.5667	129	93	43
c-B8	Tumor	male	55	T2	N1		II	30.0333	139	56	26
c-B9	Tumor	male	73	T3	N0		II	25.7	180	90	40
c-B10	Tumor	male	61	T3	N1		III	21.5333	171	72	19
c-B11	Tumor	male	71	T3	N0		II	12.4	166	96	45
c-B12	Tumor	male	64	T3	N1		III	47.0333	128	91	41
c-C1	Tumor	male	62	T3	N1		III	46.8333	124	116	66
c-C2	Tumor	male	63	T1b	N0		I	46.3333	174	65	15
c-C3	Tumor	male	65	T3	N0		II	27.9333	174	40	10
c-C4	Tumor	male	57	T3	N1		III	46.3333	137	66	10
c-C5	Tumor	female	64	T2	N0		II	46.4667	148	90	36
c-C6	Tumor	female	60	T3	N1		III	6	118	97	40
c-C7	Tumor	female	59	T3	N0		II	46.2667	165	98	39
c-C8	Tumor	female	67	T3	N0		II	46.2	108	97	36
c-C9	Tumor	male	58	T1a	N0		I	46.2667	232	48	5
c-C10	Tumor	male	52	T3	N0		II	45	114	96	36
c-C11	Tumor	female	59	T2	N0		II	46.1333	108	113	60
c-C12	Tumor	male	63	T3	N1		III	46.1	173	40	10
c-D1	Tumor	female	75	T3	N0		II	45.9333	114	78	32
c-D2	Tumor	male	67	T3	N0		II	11.8	88	102	60
c-D3	Tumor	female	71	T2	N0		II	45.4	117	56	16
c-D4	Tumor	male	66	T3	N0		II	45.4	266	41	9
c-D5	Tumor	female	65	T3	N0		II	45.4	227	54	4
c-D6	Tumor	male	62	T3	N0		II	45.2667	128	79	29
c-D7	Tumor	male	66	T2	N0		II	45.2667	162	100	48
c-D8	Tumor	female	66	T1b	N0		I	45.2	194	98	48
c-D9	Tumor	male	30	T2	N0		II	7.46667	143	64	20
c-D10	Tumor	female	65	T3	N1		III	6.33333	172	97	47
c-D11	Tumor	male	58	T3	N0		II	29.3667	153	103	46
c-D12	Tumor	female	66	T3	N1		III	44.7667	126	99	49
c-E1	Tumor	male	61	T3	N0		II	44.7333	128	87	37
c-E2	Tumor	male	58	T3	N1		III	24.2667	154	95	36
c-E3	Tumor	male	58	T3	N0		II	44.7333	134	97	40
c-E4	Tumor	female	63	T3	N0		II	44.4667	223	73	23
c-E5	Tumor	female	67	T2	N0		II	44.5	160	92	36
c-E6	Tumor	male	64	T1b	N0		I	31.9	180	78	28
c-E7	Tumor	male	59	T3	N0		II	43.9667	197	99	49
c-E8	Tumor	female	74	T3	N1		III	14.3	234	65	15
c-E9	Tumor	male	72	T3	N1		III	3.06667	156	83	29
c-E10	Tumor	male	57	T3	N1		III	12.2333	214	55	5
c-E11	Tumor	male	63	T2	N0		II	43.3	121	89	42
c-E12	Tumor	male	80	T3	N1		III	5.66667	155	96	38
c-F1	Tumor	female	63	T3	N0		II	5.56667	71	138	70
c-F2	Tumor	male	61	T3	N1		III	11.4333	138	63	23
c-F3	Tumor	male	60	T3	N1		III	43.1667	107	90	32
c-F4	Tumor	male	63	T2	N0		II	42.9333	107	99	42
c-F5	Tumor	male	73	T2	N0		II	51.4333	111	81	38
c-F6	Tumor	female	58	T3	N2		III	21.7333	114	22	28
c-F7	Tumor	male	37	T3	N0		II	25.6	136	110	46
c-F8	Tumor	female	59	T2	N0		II	22.5333	38	115	60
c-F9	Tumor	male	72	T3	N1		III	15.4667	194	46	8
c-F10	Tumor	male	59	T2	N0		II	48.6	126	98	38
c-F11	Tumor	male	52	T3	N0		II	31.2667	100	83	30
c-F12	Tumor	female	62	T3	N0		II	12.9667	136	102	48
c-G1	Tumor	male	52	T3	N1		III	9.9	65	109	55
c-G2	Tumor	male	65	T3	N2		III	44.7	77	135	40
c-G3	Tumor	female	70	T1b	N0		I	44.7	190	66	16
c-G4	Tumor	male	64	T3	N0		II	26.0333	111	102	42
