# Supplementary material for: PES1 reduces CD8+ T cell infiltration and immunotherapy sensitivity via interrupting ILF3-IL15 complex in esophageal squamous cell carcinoma
Source: J Biomed Sci. 2023 Mar 23;30:20. doi: 10.1186/s12929-023-00912-8 (PMC10037800; doi:10.1186/s12929-023-00912-8)
Supplement: Supplementary file 3 — Additional file 3. Additional dataset S2. [file 12929_2023_912_MOESM3_ESM.xlsx]

## Sheet: shPES1 VS SCR(FPKM>1)
Gene Symbol	FoldChange	log2FoldChange	pValue	qValue	Regulation
ABHD17C	0.256473	-1.96312	9.32487e-85	1.2429e-82	Down
ACOT1	2.4989	1.3213	1.81554e-13	2.02637e-12	Up
ACVR1B	0.459288	-1.12253	5.81877e-43	2.68129e-41	Down
ADAMTSL4	0.206575	-2.27526	1.3847e-93	2.14735e-91	Down
ADGRE2	0.439977	-1.1845	4.20063e-31	1.28068e-29	Down
ADGRG6	0.405518	-1.30216	2.93424e-51	1.72713e-49	Down
ADM	0.466498	-1.10006	1.87425e-23	4.07933e-22	Down
AKAP12	0.487169	-1.03751	4.04685e-24	9.05238e-23	Down
AKR1C2	7.4372	2.89476	0	0	Up
AKR1C3	3.5604	1.83204	0	0	Up
ALDH3A1	3.19112	1.67406	2.83215e-105	5.07521e-103	Up
ALPI	3.75659	1.90942	0	0	Up
ALPL	2.07409	1.05248	1.8725e-158	7.02316e-156	Up
ANOS1	3.42163	1.77468	2.59035e-153	9.08199e-151	Up
ANPEP	0.2271	-2.1386	1.00841e-134	2.71062e-132	Down
APLP1	2.05597	1.03982	3.95667e-15	5.06052e-14	Up
APOBEC3B	0.439119	-1.18732	7.33599e-25	1.68061e-23	Down
ARHGAP42	2.14727	1.10251	1.00781e-62	7.89026e-61	Up
ARHGEF18	0.465253	-1.10391	3.77802e-137	1.06898e-134	Down
ARSB	2.04135	1.02952	1.18245e-25	2.82945e-24	Up
ASNS	0.342312	-1.54662	2.08518e-23	4.52014e-22	Down
ATG2A	0.437084	-1.19402	1.38791e-89	1.9809e-87	Down
ATP1B1	2.04149	1.02963	2.14226e-87	2.97848e-85	Up
ATP1B3	2.8135	1.49237	0	0	Up
AXL	0.315126	-1.666	8.21641e-264	6.97444e-261	Down
B3GNT3	0.497999	-1.00579	7.51942e-35	2.60802e-33	Down
BCL2L15	2.30624	1.20554	9.1111e-28	2.44906e-26	Up
BHLHA15	0.441898	-1.17821	3.66199e-06	1.93641e-05	Down
BIRC3	0.423362	-1.24004	1.96816e-43	9.22748e-42	Down
BTG2	2.1823	1.12585	2.9719e-11	2.75623e-10	Up
C12orf75	0.438207	-1.19031	4.91979e-26	1.20587e-24	Down
C16orf45	0.470019	-1.08921	3.34514e-49	1.87328e-47	Down
C16orf74	0.499878	-1.00035	2.15096e-06	1.17795e-05	Down
C1orf116	2.64642	1.40404	3.89023e-39	1.56854e-37	Up
C4BPA	2.33353	1.22251	2.50054e-07	1.53926e-06	Up
C6orf226	2.39576	1.26048	0.00164207	0.00553582	Up
CA9	2.82465	1.49807	4.74173e-06	2.47331e-05	Up
CBARP	0.38014	-1.3954	3.54008e-08	2.36808e-07	Down
CBS	0.400636	-1.31964	6.16503e-06	3.1565e-05	Down
CD24	2.53553	1.34229	1.15376e-80	1.46519e-78	Up
CD68	0.275618	-1.85926	3.91529e-134	1.01848e-131	Down
CD82	2.00701	1.00505	1.83284e-14	2.21922e-13	Up
CD83	2.10855	1.07625	5.47715e-112	1.06428e-109	Up
CEACAM19	2.04801	1.03423	0.00784819	0.0225023	Up
CELF2	2.29757	1.20011	3.62449e-59	2.60963e-57	Up
CHAC1	0.314538	-1.66869	6.62553e-14	7.67097e-13	Down
CHST13	2.25511	1.1732	2.49591e-18	4.00936e-17	Up
CHST2	3.01479	1.59206	1.25051e-67	1.10209e-65	Up
CLDN1	0.391348	-1.35348	2.26266e-51	1.33671e-49	Down
CLDN2	3.70822	1.89073	4.89996e-22	1.00034e-20	Up
COBLL1	2.21619	1.14808	1.55864e-35	5.47665e-34	Up
COPZ2	2.21879	1.14977	8.55137e-10	6.76393e-09	Up
COQ8A	0.483658	-1.04794	4.60117e-24	1.02781e-22	Down
CPEB2	2.47747	1.30887	1.33471e-44	6.46433e-43	Up
CPLANE1	2.04909	1.03498	5.24392e-85	7.04782e-83	Up
CPNE7	0.462144	-1.11358	4.75339e-50	2.71854e-48	Down
CREG2	0.36683	-1.44682	1.16804e-15	1.55945e-14	Down
CRELD1	0.350088	-1.51421	5.50662e-44	2.62754e-42	Down
CRISPLD2	2.35157	1.23363	2.72942e-24	6.14805e-23	Up
CTGF	0.460742	-1.11797	1.06588e-67	9.55026e-66	Down
CTTNBP2	2.53556	1.3423	3.81414e-42	1.71349e-40	Up
CYB5D2	2.01222	1.00879	5.33444e-05	0.000235903	Up
CYP1B1	2.35391	1.23506	5.08137e-48	2.74088e-46	Up
CYP26B1	0.413295	-1.27475	3.10867e-21	6.01158e-20	Down
CYR61	0.267525	-1.90225	0	0	Down
CYSRT1	0.439831	-1.18498	7.21988e-17	1.04526e-15	Down
DAAM1	0.417593	-1.25983	2.57024e-19	4.42873e-18	Down
DDIT3	0.33724	-1.56815	7.42923e-18	1.15321e-16	Down
DERL3	0.267404	-1.90291	6.8745e-63	5.46168e-61	Down
DHRS3	0.470868	-1.08661	5.38917e-23	1.14666e-21	Down
DKK1	0.216711	-2.20616	4.99202e-248	3.50049e-245	Down
DMD	0.467113	-1.09816	3.70818e-121	8.19255e-119	Down
DNMT3B	0.48643	-1.0397	5.42159e-12	5.33167e-11	Down
DSEL	3.5969	1.84675	6.97258e-149	2.20498e-146	Up
DUSP2	0.372141	-1.42608	5.57038e-11	5.03019e-10	Down
DUSP4	0.258384	-1.95241	1.32181e-78	1.56751e-76	Down
DUSP5	0.215858	-2.21185	8.59803e-161	3.46673e-158	Down
DUSP7	0.459199	-1.12281	1.39393e-20	2.59299e-19	Down
DYNLRB1	2.6799	1.42218	5.63335e-102	9.98403e-100	Up
DYRK1B	2.04682	1.03338	1.24033e-09	9.66843e-09	Up
ECM1	0.450385	-1.15077	3.68879e-56	2.42828e-54	Down
EHD4	0.498564	-1.00415	6.57224e-31	1.98496e-29	Down
EIF4EBP2	2.12649	1.08847	3.89037e-98	6.60461e-96	Up
ELK3	0.306573	-1.7057	1.13336e-39	4.69893e-38	Down
EMP1	0.44137	-1.17994	1.70619e-87	2.39282e-85	Down
ENTPD2	2.17215	1.11913	1.32146e-09	1.02662e-08	Up
EPAS1	0.442938	-1.17482	1.12167e-135	3.06616e-133	Down
EPHA2	0.415796	-1.26605	7.98566e-239	5.36636e-236	Down
EPHX1	2.04173	1.02979	4.34751e-100	7.53942e-98	Up
EPS8L3	2.35509	1.23578	5.95106e-24	1.32202e-22	Up
ERMAP	2.01556	1.01118	2.42116e-09	1.82811e-08	Up
ESPN	2.19533	1.13444	6.65476e-54	4.128e-52	Up
ETV1	0.3437	-1.54078	1.17992e-48	6.47268e-47	Down
ETV4	0.178138	-2.48893	3.70097e-97	6.15353e-95	Down
FAM234B	0.471096	-1.08591	2.45232e-11	2.29016e-10	Down
FBLIM1	0.463352	-1.10982	2.53893e-19	4.37944e-18	Down
FCHO1	0.441359	-1.17998	8.32182e-21	1.56609e-19	Down
FICD	0.473722	-1.07789	2.7997e-08	1.90121e-07	Down
FJX1	0.393887	-1.34415	1.78773e-20	3.30647e-19	Down
FLRT3	2.36184	1.23991	1.35002e-07	8.54852e-07	Up
FLVCR2	2.47106	1.30513	6.99335e-29	1.95136e-27	Up
FN3K	2.25574	1.1736	7.70612e-91	1.12986e-88	Up
FOS	0.351109	-1.51001	1.38194e-36	5.10022e-35	Down
FOSL1	0.147435	-2.76185	3.09695e-288	3.12173e-285	Down
FOXQ1	2.62035	1.38976	3.43209e-45	1.69794e-43	Up
FSD1	0.447677	-1.15947	6.02291e-11	5.40855e-10	Down
FYN	0.361643	-1.46736	1.24103e-37	4.72061e-36	Down
G6PD	2.02623	1.0188	2.06119e-136	5.73154e-134	Up
GADD45B	0.260615	-1.94001	3.60076e-32	1.13646e-30	Down
GCLM	2.42742	1.27942	1.1511e-109	2.15872e-107	Up
GDF15	0.437664	-1.19211	3.19259e-14	3.7944e-13	Down
GEM	0.48017	-1.05838	3.12465e-10	2.59497e-09	Down
GJB3	0.48858	-1.03333	1.95301e-48	1.06055e-46	Down
GJC1	0.453113	-1.14206	4.7947e-57	3.23552e-55	Down
GLCE	2.8066	1.48883	2.60873e-139	7.64975e-137	Up
GLIS3	2.01272	1.00915	1.09812e-19	1.93982e-18	Up
GP1BB	2.31121	1.20865	2.0214e-12	2.07123e-11	Up
GPNMB	2.04034	1.02881	7.46394e-11	6.63242e-10	Up
GPRC5A	0.205383	-2.28361	3.86567e-192	1.88926e-189	Down
GPRIN2	2.53243	1.34052	7.29366e-79	8.77852e-77	Up
GRB14	5.42237	2.43892	1.00728e-59	7.38427e-58	Up
GRB7	0.460706	-1.11808	4.74204e-19	7.99996e-18	Down
GSTA4	5.18502	2.37435	4.05707e-26	9.97446e-25	Up
H1F0	0.480815	-1.05645	5.45155e-161	2.25443e-158	Down
HEBP2	0.375634	-1.4126	3.09211e-05	0.000141634	Down
HELZ2	0.423372	-1.24	5.1257e-21	9.7485e-20	Down
HERPUD1	0.429242	-1.22014	1.06668e-114	2.12387e-112	Down
HES7	0.383316	-1.38339	3.20807e-26	7.91128e-25	Down
HIST1H2AC	2.45925	1.29822	2.23833e-12	2.27758e-11	Up
HIST1H2BD	2.153	1.10635	1.90202e-14	2.3e-13	Up
HIST1H2BH	2.05374	1.03825	5.81792e-05	0.000255254	Up
HIST1H2BK	2.71419	1.44052	3.83856e-157	1.40701e-154	Up
HIST1H3G	2.14545	1.10128	0.00121942	0.00423082	Up
HIST1H3H	3.06632	1.61651	0.0295319	0.0713972	Up
HIST1H4H	2.3236	1.21636	0.00238237	0.00773562	Up
HIST2H2BE	2.02714	1.01945	8.65076e-21	1.62043e-19	Up
HK2	0.433327	-1.20647	1.05572e-95	1.71986e-93	Down
HPD	3.03241	1.60046	6.85101e-58	4.78325e-56	Up
HRCT1	2.13476	1.09407	6.94799e-10	5.54738e-09	Up
HRH1	0.357283	-1.48486	9.22932e-39	3.67532e-37	Down
HSD17B10	2.38124	1.25171	2.31893e-134	6.13109e-132	Up
HSP90B1	0.497695	-1.00667	1.16706e-261	9.41115e-259	Down
HSPA5	0.309434	-1.6923	0	0	Down
HSPB7	2.00353	1.00254	1.20358e-66	1.04362e-64	Up
HYOU1	0.474715	-1.07487	7.13566e-260	5.48018e-257	Down
ICAM1	0.40149	-1.31657	3.86779e-81	4.95077e-79	Down
IER2	0.486297	-1.04009	1.62704e-66	1.39579e-64	Down
IER3	0.187839	-2.41243	1.63684e-93	2.51419e-91	Down
IFIT1	0.42814	-1.22385	2.15879e-12	2.20221e-11	Down
IFT81	2.00667	1.0048	9.65403e-33	3.12651e-31	Up
IGF2BP2	0.334078	-1.58174	3.957e-51	2.32068e-49	Down
IGFBP6	0.389943	-1.35867	4.52375e-15	5.76525e-14	Down
IL15	2.44555	1.29016	3.91438e-14	4.61823e-13	Up
IL18	0.413142	-1.27529	9.02756e-122	2.02217e-119	Down
IL4R	0.387039	-1.36945	1.59219e-58	1.13123e-56	Down
INSL4	8.9146	3.15617	2.01321e-65	1.68234e-63	Up
ISG15	0.460084	-1.12003	1.04719e-33	3.53329e-32	Down
ITGA2	0.180121	-2.47297	1.6235e-296	1.87027e-293	Down
ITGA5	0.496812	-1.00923	2.36722e-125	5.78462e-123	Down
ITGB4	0.290376	-1.78401	3.22989e-273	2.89398e-270	Down
ITPR1	2.08587	1.06065	3.21508e-122	7.30322e-120	Up
ITPRIP	0.317167	-1.65669	8.99053e-298	1.11538e-294	Down
KAZALD1	2.07367	1.05218	1.45984e-26	3.69034e-25	Up
KCNJ12	0.286093	-1.80545	1.50729e-52	9.13894e-51	Down
KDM6B	0.433306	-1.20654	7.72966e-44	3.66659e-42	Down
KIF21B	0.397369	-1.33145	1.9892e-32	6.34029e-31	Down
KIRREL1	0.476226	-1.07028	1.90211e-128	4.79331e-126	Down
KITLG	2.28129	1.18985	5.26761e-62	3.98854e-60	Up
KLHL13	2.2136	1.1464	1.77273e-161	7.52385e-159	Up
KRCC1	2.74142	1.45492	1.73613e-18	2.82545e-17	Up
KRT17	3.02287	1.59592	4.92256e-291	5.29273e-288	Up
LCN10	0.414917	-1.2691	2.08867e-09	1.59122e-08	Down
LCN2	0.275408	-1.86036	1.21001e-24	2.75637e-23	Down
LIMA1	0.439971	-1.18452	5.45645e-146	1.69234e-143	Down
LPL	3.76404	1.91228	2.01289e-42	9.17059e-41	Up
LTBP3	0.460061	-1.1201	1.57492e-69	1.50298e-67	Down
MAFF	0.238556	-2.0676	6.74767e-76	7.71818e-74	Down
MAMDC2	2.0331	1.02368	1.03117e-18	1.70571e-17	Up
MAN1A1	2.48054	1.31066	2.56189e-43	1.19417e-41	Up
MANF	0.376611	-1.40885	5.50731e-196	2.77568e-193	Down
MAOB	2.94132	1.55646	6.49124e-65	5.39643e-63	Up
MAP2K6	3.72769	1.89828	7.7907e-38	2.98452e-36	Up
MARCOL	2.90173	1.53691	5.28232e-51	3.08671e-49	Up
MESP1	0.48577	-1.04165	0.000200255	0.00080622	Down
MICAL2	0.230753	-2.11558	9.55098e-213	5.31166e-210	Down
MLKL	0.486914	-1.03826	1.41473e-59	1.02317e-57	Down
MMP24	2.36353	1.24094	3.63987e-69	3.41301e-67	Up
MT2A	0.225068	-2.15157	5.94016e-153	2.03836e-150	Down
MYADM	0.430146	-1.2171	1.37402e-80	1.73127e-78	Down
MYLK	2.37898	1.25034	1.56963e-46	8.16611e-45	Up
NEDD9	0.417111	-1.2615	1.57209e-51	9.32155e-50	Down
NFKB2	0.498017	-1.00573	5.35495e-95	8.55095e-93	Down
NFKBIE	0.467936	-1.09562	1.62402e-10	1.39172e-09	Down
NINJ2	2.26607	1.18019	4.99068e-12	4.93197e-11	Up
NOG	2.68111	1.42283	1.54955e-21	3.06265e-20	Up
NPC1	0.45417	-1.1387	3.37627e-149	1.11128e-146	Down
NR1D1	0.417167	-1.2613	1.40961e-26	3.56894e-25	Down
NR4A2	2.01042	1.0075	4.39788e-08	2.92009e-07	Up
NREP	3.4687	1.7944	1.515e-39	6.21727e-38	Up
NT5E	0.16241	-2.62229	0	0	Down
NTN4	0.368849	-1.4389	2.08886e-45	1.04951e-43	Down
OAF	0.341282	-1.55097	1.00973e-35	3.57125e-34	Down
OPN3	2.07447	1.05274	3.40503e-106	6.17037e-104	Up
OSBP2	0.368319	-1.44097	7.01019e-197	3.64711e-194	Down
OSBPL7	0.495547	-1.01291	8.01113e-17	1.15505e-15	Down
OSGIN1	2.53847	1.34396	2.69726e-26	6.70284e-25	Up
OTX1	3.50629	1.80995	2.00368e-73	2.15436e-71	Up
P2RY6	2.0142	1.01021	2.16494e-33	7.1844e-32	Up
PDE3B	2.65873	1.41074	7.95595e-40	3.33282e-38	Up
PDIA4	0.402707	-1.3122	0	0	Down
PDP1	0.288242	-1.79465	5.2077e-82	6.71918e-80	Down
PEAR1	0.378546	-1.40146	8.26322e-40	3.45257e-38	Down
PEG10	3.04442	1.60617	6.91626e-70	6.7196e-68	Up
PHLDA1	0.223255	-2.16323	1.3903e-160	5.46896e-158	Down
PHLDA2	0.488267	-1.03426	5.5999e-52	3.38259e-50	Down
PIR	2.10744	1.07549	2.90593e-69	2.74075e-67	Up
PITPNC1	0.292811	-1.77196	1.53389e-51	9.1286e-50	Down
PKN1	0.428542	-1.22249	1.38081e-137	3.97673e-135	Down
PLAC8	0.359652	-1.47533	1.59069e-66	1.37191e-64	Down
PLAUR	0.385973	-1.37343	6.36803e-62	4.77691e-60	Down
PLEK2	0.310642	-1.68667	3.707e-62	2.83348e-60	Down
PLEKHG1	2.14406	1.10035	4.4615e-54	2.79981e-52	Up
PLEKHH1	2.01658	1.01191	2.35523e-36	8.51686e-35	Up
PLIN2	0.485456	-1.04259	1.24293e-25	2.96979e-24	Down
PLK3	0.264801	-1.91702	3.76766e-32	1.1845e-30	Down
PPARGC1A	2.50484	1.32472	4.08196e-53	2.49371e-51	Up
PPP1R15A	0.449398	-1.15393	1.18389e-67	1.05491e-65	Down
PRNP	0.401398	-1.31689	4.28347e-69	3.99329e-67	Down
PROCR	0.475829	-1.07149	1.55759e-72	1.6207e-70	Down
PRR15	2.24115	1.16424	3.37543e-14	4.00581e-13	Up
PTGES	0.271742	-1.87969	1.02083e-211	5.48799e-209	Down
PTPRJ	0.498547	-1.0042	9.90164e-92	1.46508e-89	Down
RAB31	0.308722	-1.69562	1.70287e-68	1.56045e-66	Down
RASGEF1B	2.56845	1.3609	3.19199e-25	7.43936e-24	Up
RBCK1	0.43119	-1.2136	1.21199e-113	2.38377e-111	Down
RDH5	3.61218	1.85287	7.97343e-18	1.23058e-16	Up
RELB	0.340225	-1.55544	5.51528e-33	1.79698e-31	Down
RHOBTB1	2.77593	1.47297	1.44619e-145	4.40079e-143	Up
RHOU	2.13435	1.0938	3.52648e-31	1.07922e-29	Up
RHOV	2.04735	1.03376	1.73068e-54	1.10326e-52	Up
RIN1	0.343656	-1.54096	1.66436e-73	1.80152e-71	Down
RND3	0.452738	-1.14325	1.15035e-45	5.83423e-44	Down
RNF150	2.14006	1.09765	1.04037e-33	3.51761e-32	Up
RORC	2.17023	1.11785	2.42677e-16	3.37115e-15	Up
RSPO3	2.07513	1.0532	6.9754e-20	1.24171e-18	Up
S100A2	0.40178	-1.31552	1.55152e-13	1.7377e-12	Down
SAMD11	2.88107	1.52661	5.55983e-109	1.03068e-106	Up
SCIN	4.4137	2.14199	2.22881e-22	4.63224e-21	Up
SCNN1A	0.353055	-1.50203	3.16969e-25	7.39809e-24	Down
SELENOW	0.399264	-1.32459	1.48184e-80	1.85265e-78	Down
SEMA4C	0.485727	-1.04178	1.42845e-11	1.35598e-10	Down
SERINC2	0.495463	-1.01315	8.89339e-71	8.79954e-69	Down
SERPINE1	0.46512	-1.10433	1.12463e-77	1.32395e-75	Down
SERPINE2	0.0600914	-4.0567	0	0	Down
SERPINI1	2.95022	1.56082	7.45146e-19	1.24407e-17	Up
SH2D2A	0.381649	-1.38968	2.25371e-23	4.8789e-22	Down
SH3GL2	2.79083	1.48069	2.45014e-69	2.32447e-67	Up
SH3RF3	0.284456	-1.81372	5.81099e-83	7.55804e-81	Down
SHB	0.419785	-1.25228	1.64015e-36	6.01188e-35	Down
SLC16A13	0.453785	-1.13992	1.33044e-08	9.32115e-08	Down
SLC16A9	2.18773	1.12944	4.09705e-10	3.361e-09	Up
SLC22A5	2.04452	1.03176	5.25915e-24	1.17316e-22	Up
SLC29A1	0.466464	-1.10016	6.76676e-74	7.37394e-72	Down
SLC2A13	3.23231	1.69257	4.57055e-85	6.19444e-83	Up
SLC39A10	0.491976	-1.02334	1.92078e-74	2.16632e-72	Down
SLC4A7	0.448161	-1.15791	1.54967e-19	2.71369e-18	Down
SLC51B	2.7031	1.43462	1.10313e-23	2.42718e-22	Up
SMOX	0.459098	-1.12313	2.71927e-54	1.71314e-52	Down
SNAI2	4.14748	2.05224	3.03827e-44	1.45404e-42	Up
SNX10	0.484629	-1.04505	2.22588e-10	1.88347e-09	Down
SOAT1	2.16448	1.11402	2.53199e-217	1.45842e-214	Up
SOX13	0.498951	-1.00303	3.33985e-50	1.91691e-48	Down
SOX9	3.39623	1.76393	6.65388e-52	4.00424e-50	Up
SPHK1	0.320454	-1.64181	7.52554e-124	1.78488e-121	Down
SPINK13	2.69438	1.42995	2.486e-18	3.99743e-17	Up
SPINK5	8.87542	3.14982	1.86262e-68	1.68766e-66	Up
SPRED2	0.387388	-1.36815	7.15528e-65	5.91796e-63	Down
STAMBPL1	0.402212	-1.31397	9.62711e-39	3.82429e-37	Down
STC2	0.229651	-2.12249	7.55151e-49	4.17092e-47	Down
SYT17	0.47022	-1.08859	3.28703e-12	3.31748e-11	Down
TAF4B	0.358402	-1.48035	1.64212e-29	4.6627e-28	Down
TAP2	0.492324	-1.02232	3.71155e-72	3.83717e-70	Down
TBC1D17	2.0438	1.03125	8.65957e-22	1.74142e-20	Up
TGFBI	0.452358	-1.14446	5.32809e-30	1.54831e-28	Down
TGM2	0.271382	-1.8816	0	0	Down
THSD4	0.343454	-1.54181	1.06002e-88	1.49966e-86	Down
TIGD2	2.1814	1.12525	7.38785e-15	9.27246e-14	Up
TINAGL1	0.142001	-2.81603	4.92009e-285	4.66771e-282	Down
TM4SF1	0.498902	-1.00317	2.0189e-257	1.48004e-254	Down
TMC7	0.473869	-1.07744	2.37125e-21	4.64121e-20	Down
TMEM116	2.59514	1.37581	2.03e-17	3.05124e-16	Up
TMEM206	0.418929	-1.25522	3.51012e-28	9.54659e-27	Down
TMEM231	0.465187	-1.10412	1.04093e-10	9.11404e-10	Down
TNFRSF10C	2.70807	1.43726	1.10476e-18	1.82184e-17	Up
TNFRSF12A	0.434829	-1.20148	1.27186e-97	2.13673e-95	Down
TPBG	0.423289	-1.24028	1.51773e-21	3.00343e-20	Down
TPD52L1	2.02014	1.01445	6.93154e-28	1.87256e-26	Up
TRABD2B	2.93551	1.55361	3.37561e-95	5.44418e-93	Up
TRIM16L	2.78949	1.48	1.71207e-237	1.10449e-234	Up
UBALD2	0.419148	-1.25447	1.05266e-39	4.38692e-38	Down
UBASH3B	0.309741	-1.69087	1.2414e-228	7.70052e-226	Down
UGCG	0.485157	-1.04348	5.50917e-19	9.24577e-18	Down
ULBP2	0.488425	-1.03379	1.93253e-06	1.06338e-05	Down
UNKL	2.00891	1.00641	1.60889e-14	1.97324e-13	Up
UPP1	0.396499	-1.33461	1.93435e-49	1.09464e-47	Down
USH1C	3.93354	1.97583	0	0	Up
WASHC3	2.02604	1.01866	1.00504e-09	7.91856e-09	Up
XYLT1	3.01804	1.59361	4.94017e-111	9.48512e-109	Up
ZBTB20	2.03614	1.02584	2.04943e-45	1.03292e-43	Up
ZNF239	0.372186	-1.42591	1.63313e-39	6.65127e-38	Down
ZNF713	2.15209	1.10574	1.28355e-08	9.01221e-08	Up
ZNRF1	0.483179	-1.04937	2.9853e-07	1.82375e-06	Down
ZSWIM4	0.417697	-1.25947	1.21694e-18	2.0007e-17	Down
