# Supplementary material for: PES1 reduces CD8+ T cell infiltration and immunotherapy sensitivity via interrupting ILF3-IL15 complex in esophageal squamous cell carcinoma
Source: J Biomed Sci. 2023 Mar 23;30:20. doi: 10.1186/s12929-023-00912-8 (PMC10037800; doi:10.1186/s12929-023-00912-8)
Supplement: Supplementary file 4 — Additional file 4. Additional dataset S3. [file 12929_2023_912_MOESM4_ESM.xlsx]

## Sheet: Control protein
Protein FDR Confidence	Accession	Gene ID	Coverage	# Peptides
High	Q14764	MVP	64.7256	58
High	P04264	KRT1	50.4658	43
High	P13645	KRT10	58.0479	40
High	P35908	KRT2	67.6056	45
High	P52732	KIF11	38.8258	41
High	P35527	KRT9	45.4254	21
High	P02533	KRT14	43.6441	20
High	O14744	PRMT5	27.9435	18
High	P13647	KRT5	33.7288	23
High	P02538	KRT6A	34.0426	23
High	P08779	KRT16	21.3531	12
High	Q15208	STK38	25.5914	12
High	Q9BQA1	WDR77	36.2573	8
High	P13646	KRT13	19.6507	10
High	Q9NXV2	KCTD5	35.8974	5
High	Q14681	KCTD2	26.9962	4
High	P19013	KRT4	22.2846	9
High	A0A075B6S2	IGKV2D-29	19.1667	3
High	P02768	ALB	4.10509	3
High	P11940	PABPC1	9.59119	5
High	O75688	PPM1B	16.9102	7
High	Q02878	RPL6	19.0972	5
High	Q8N1N4	KRT78	8.26923	4
High	P14678	SNRPB	12.0833	2
High	Q07020	RPL18	19.1489	3
High	P11908	PRPS2	5.34591	1
High	P05388	RPLP0	16.7192	3
High	P36578	RPL4	9.13349	3
High	Q15393	SF3B3	3.94412	4
High	P23588	EIF4B	4.41899	2
High	P62701	RPS4X	15.9696	4
High	P12236	SLC25A6	14.4295	4
High	P18124	RPL7	12.5	3
High	P61978	HNRNPK	4.75162	2
High	P60709	ACTB	9.6	3
High	P98175	RBM10	3.97849	3
High	P61247	RPS3A	18.1818	4
High	P15880	RPS2	10.5802	3
High	Q86YZ3	HRNR	4.49123	2
High	P50914	RPL14	5.5814	1
High	P05141	SLC25A5	9.73154	3
High	P54105	CLNS1A	5.48523	1
High	Q9BUF5	TUBB6	5.38117	2
High	Q00839	HNRNPU	1.81818	1
High	P68363	TUBA1B	5.32151	2
High	Q06830	PRDX1	11.5578	2
High	P62753	RPS6	12.8514	2
High	P81605	DCD	22.7273	2
High	Q14244	MAP7	3.33778	2
High	P09651	HNRNPA1	4.30108	1
High	Q13435	SF3B2	3.01676	2
High	P11142	HSPA8	3.86997	2
High	P62424	RPL7A	9.77444	2
High	Q9Y2W1	THRAP3	1.98953	1
High	Q05639	EEF1A2	2.37581	1
High	P62917	RPL8	4.28016	1
High	Q9Y657	SPIN1	3.81679	1
High	P27635	RPL10	3.73832	1
High	O43143	DHX15	1.50943	1
High	P19338	NCL	1.40845	1
High	P83731	RPL24	5.09554	1
High	Q13310	PABPC4	2.17391	1
High	Q16629	SRSF7	7.14286	1
High	P22626	HNRNPA2B1	4.24929	1
High	Q92841	DDX17	1.64609	1
High	P06576	ATP5B	2.0794	1
High	P11021	HSPA5	2.59939	1
High	P14866	HNRNPL	1.35823	1
High	P46776	RPL27A	7.43243	1
High	P31943	HNRNPH1	2.22717	1
High	P09012	SNRPA	3.5461	1
High	P32969	RPL9	5.20833	1
High	P62906	RPL10A	3.68664	1
Medium	Q07955	SRSF1	4.03226	1
Medium	P30050	RPL12	5.45455	1
Medium	Q9UKK3	PARP4	0.928074	1
Medium	P06748	NPM1	2.38095	1
Medium	P84098	RPL19	4.59184	1
Medium	Q02413	DSG1	1.3346	1
Medium	Q15717	ELAVL1	3.37423	1
Medium	P23396	RPS3	5.34979	1
Medium	P07910	HNRNPC	3.59477	1

## Sheet: 3xFlag-PES1 IP protein
Protein FDR Confidence	Accession	Gene ID	Coverage	# Peptides
High	O00541	PES1	67.0068	56
High	P04264	KRT1	54.6584	45
High	Q14764	MVP	62.8219	54
High	P35908	KRT2	71.518	47
High	P13645	KRT10	62.6712	40
High	Q08211	DHX9	34.7244	42
High	P52732	KIF11	44.8864	44
High	P35527	KRT9	63.4029	30
High	Q14137	BOP1	41.1528	28
High	O14744	PRMT5	48.0377	30
High	P36578	RPL4	38.1733	23
High	P12956	XRCC6	40.2299	25
High	Q00839	HNRNPU	27.5152	22
High	P09651	HNRNPA1	45.1613	18
High	Q9NR30	DDX21	37.4202	27
High	Q9GZL7	WDR12	46.3357	18
High	Q96GQ7	DDX27	35.4271	31
High	P19338	NCL	36.7606	29
High	P13010	XRCC5	46.8579	32
High	Q15208	STK38	49.0323	23
High	P61247	RPS3A	67.4242	24
High	P11142	HSPA8	32.3529	21
High	P02533	KRT14	54.8729	25
High	P06748	NPM1	37.7551	12
High	Q02878	RPL6	52.7778	23
High	P62701	RPS4X	60.8365	22
High	P62753	RPS6	28.9157	13
High	P18124	RPL7	60.4839	21
High	P52272	HNRNPM	35.8904	25
High	P62241	RPS8	39.9038	13
High	P23396	RPS3	73.251	23
High	P13647	KRT5	33.0508	24
High	O60506	SYNCRIP	32.2632	20
High	P11940	PABPC1	45.4403	21
High	P07437	TUBB	44.3694	16
High	O43143	DHX15	31.0692	21
High	P62081	RPS7	74.2268	15
High	O75533	SF3B1	27.9908	28
High	P39023	RPL3	33.7469	15
High	P62906	RPL10A	33.1797	9
High	P11021	HSPA5	44.3425	24
High	Q15393	SF3B3	25.6368	24
High	P67809	YBX1	46.6049	14
High	P05388	RPLP0	38.8013	12
High	P02538	KRT6A	33.8652	22
High	P05141	SLC25A5	41.6107	17
High	P12236	SLC25A6	42.6174	17
High	Q6DKI1	RPL7L1	43.4959	13
High	Q9P2E9		23.2624	26
High	O00571	DDX3X	34.5921	21
High	Q12906	ILF3	22.7069	18
High	P62424	RPL7A	37.9699	14
High	P68363	TUBA1B	36.1419	13
High	P68371	TUBB4B	40.8989	15
High	Q9BQA1	WDR77	38.3041	9
High	Q07065	CKAP4	43.5216	20
High	P18621	RPL17	50.5435	11
High	P08779	KRT16	23.8901	15
High	P46781	RPS9	50	18
High	P27635	RPL10	33.1776	12
High	Q92841	DDX17	26.749	17
High	Q13310	PABPC4	31.8323	17
High	P15880	RPS2	37.2014	11
High	Q9UQ35	SRRM2	6.97674	14
High	P62917	RPL8	36.965	10
High	P26373	RPL13	37.4408	9
High	P32969	RPL9	60.9375	12
High	P61978	HNRNPK	31.7495	12
High	Q7Z2W4	ZC3HAV1	21.9512	14
High	P17844	DDX5	28.3388	17
High	Q07020	RPL18	48.9362	11
High	P52597	HNRNPF	35.1807	8
High	P84098	RPL19	27.551	8
High	P40429	RPL13A	39.4089	13
High	O43390	HNRNPR	22.2749	14
High	Q13435	SF3B2	19.4413	15
High	P16402	HIST1H1D	18.0995	7
High	P61313	RPL15	38.7255	8
High	P46777	RPL5	37.7104	13
High	Q12905	ILF2	35.641	11
High	Q7L2E3	DHX30	15.2429	16
High	P16989	CSDA; YBX3	29.0323	10
High	P31943	HNRNPH1	26.0579	9
High	Q9NXV2	KCTD5	46.5812	8
High	P23588	EIF4B	25.2046	13
High	O76021	RSL1D1	25.9184	12
High	P05455	SSB	36.0294	12
High	Q02543	RPL18A	38.6364	12
High	Q9H0A0	NAT10	16.9756	16
High	Q9UMS4	PRPF19	22.0238	9
High	P62750	RPL23A	34.6154	8
High	P0DMV9	HSPA1B; HSPA1A	19.5008	11
High	P13646	KRT13	16.5939	10
High	Q9UKK3	PARP4	7.65661	12
High	P16401	HIST1H1B	16.8142	6
High	Q9NZI8	IGF2BP1	20.9705	10
High	Q13151	HNRNPA0	24.918	8
High	P98175	RBM10	10.2151	7
High	A0A075B6S2	IGKV2D-29	19.1667	4
High	Q9NVP1	DDX18	15.0746	8
High	Q14681	KCTD2	26.9962	4
High	O75688	PPM1B	21.5031	10
High	P38646	HSPA9	21.3549	12
High	O00425	IGF2BP3	18.1347	10
High	P60709	ACTB	30.6667	9
High	P02768	ALB	9.85222	7
High	Q92522	H1FX	23.4742	7
High	Q9BZE4	GTPBP4	16.7192	9
High	P50914	RPL14	23.2558	5
High	Q08J23	NSUN2	20.4694	14
High	P83731	RPL24	21.6561	4
High	P46778	RPL21	48.75	9
High	Q8TDN6	BRIX1	42.7762	10
High	Q9BQ39	DDX50	16.9607	9
High	P22626	HNRNPA2B1	28.3286	9
High	Q9UNF1	MAGED2	17.6568	10
High	P46087	NOP2	12.069	8
High	Q6PKG0	LARP1	9.76277	11
High	P11387	TOP1	14.902	11
High	P14866	HNRNPL	19.0153	9
High	Q9Y2T7	YBX2	15.9341	5
High	P53621	COPA	6.78105	7
High	P68104	EEF1A1	20.7792	9
High	Q9BVP2	GNL3	20.5829	9
High	Q9BQ67	GRWD1	21.5247	6
High	O15042	U2SURP	9.71817	8
High	P09661	SNRPA1	31.7647	8
High	P11388	TOP2A	6.53168	10
High	P61254	RPL26	34.4828	8
High	Q9H2U1	DHX36	9.62302	7
High	Q00325	SLC25A3	24.8619	9
High	Q96SB4	SRPK1	12.6718	6
High	Q02539	HIST1H1A	11.6279	3
High	P62280	RPS11	29.7468	8
High	Q8IY81	FTSJ3	13.3412	9
High	Q07955	SRSF1	40.3226	10
High	Q86YZ3	HRNR	9.57895	5
High	Q9UN86	G3BP2	14.1079	4
High	Q9HCE1	MOV10	12.2632	10
High	Q9Y4P3	TBL2	15.4362	5
High	Q14103	HNRNPD	19.7183	7
High	Q92900	UPF1	8.32595	8
High	P30050	RPL12	24.2424	3
High	P53007	SLC25A1	21.2219	6
High	P06310	IGKV2-30	20	3
High	Q15717	ELAVL1	17.7914	5
High	Q7Z794	KRT77	6.7474	5
High	Q14444	CAPRIN1	10.1551	6
High	P05387	RPLP2	47.8261	4
High	P42704	LRPPRC	6.88666	8
High	Q16629	SRSF7	28.1513	7
High	Q06830	PRDX1	25.6281	5
High	P14678	SNRPB	18.75	6
High	P04843	RPN1	10.3789	5
High	Q2TB90	HKDC1	8.9422	8
High	Q02880	TOP2B	3.99754	6
High	P08579	SNRPB2	29.7778	6
High	Q8N1N4	KRT78	12.5	6
High	Q8TDD1	DDX54	7.03746	6
High	Q99729	HNRNPAB	17.1687	6
High	P19013	KRT4	13.1086	7
High	Q9NVI7	ATAD3A	10.0946	7
High	P50416	CPT1A	11.1255	7
High	Q8WXX5	DNAJC9	23.4615	6
High	P55209	NAP1L1	17.6471	7
High	P62277	RPS13	23.1788	4
High	Q9GZR7	DDX24	7.56694	6
High	Q13895	BYSL	15.5606	6
High	Q9BQG0	MYBBP1A	6.25	8
High	Q5JTH9	RRP12	5.93678	7
High	Q14498	RBM39	13.7736	6
High	Q13247	SRSF6	10.7558	5
High	Q9UNQ2	DIMT1	15.9744	5
High	Q13283	G3BP1	12.6609	5
High	P23246	SFPQ	7.49646	4
High	Q5T9A4	ATAD3B	9.5679	6
High	Q9NZ01	TECR	15.9091	5
High	Q00577	PURA	25.4658	6
High	P62269	RPS18	29.6053	6
High	Q9UII4	HERC5	6.25	5
High	Q9UJS0	SLC25A13	10.8148	6
High	P47914	RPL29	15.0943	3
High	Q9BYG3	MKI67IP; NIFK	22.1843	5
High	Q09161	NCBP1	6.96203	5
High	Q01804	OTUD4	3.2316	3
High	Q12849	GRSF1	11.0417	4
High	Q14244	MAP7	7.0761	5
High	P08865	RPSA	14.5763	4
High	Q96HS1	PGAM5	21.1073	7
High	O60832	DKC1	13.035	6
High	P46782	RPS5	17.6471	5
High	P62979	RPS27A	30.1282	4
High	O60762	DPM1	23.0769	4
High	P26599	PTBP1	11.6761	4
High	Q86V81	ALYREF	21.4008	3
High	P60891	PRPS1	16.6667	4
High	P62249	RPS16	29.4521	5
High	P84103	SRSF3	25	4
High	Q9H8Y5	ANKZF1	6.19835	3
High	P41091	EIF2S3	11.8644	5
High	Q9H0S4	DDX47	11.4286	4
High	Q9Y2W1	THRAP3	4.60733	4
High	P62263	RPS14	19.8675	5
High	Q15646	OASL	13.4241	5
High	O95831	AIFM1	13.7031	6
High	Q14739	LBR	9.5935	5
High	Q8NHQ9	DDX55	8.66667	4
High	Q9BUJ2	HNRNPUL1	5.14019	4
High	Q9Y2H1	STK38L	11.4224	5
High	Q99459	CDC5L	9.10224	6
High	Q6P158	DHX57	5.69986	7
High	Q99848	EBNA1BP2	12.0915	3
High	P17480	UBTF	4.31937	3
High	P36542	ATP5C1	19.7987	5
High	O43660	PLRG1	9.92218	5
High	Q5RKV6	EXOSC6	25.7353	4
High	P62995	TRA2B	20.8333	5
High	Q9H2W6	MRPL46	8.24373	2
High	O75569	PRKRA	13.4185	3
High	O43809	NUDT21	18.5022	4
High	Q13610	PWP1	8.58283	4
High	Q9Y6Y0	IVNS1ABP	10.4361	4
High	P62913	RPL11	19.6629	3
High	Q9Y383	LUC7L2	12.5	4
High	Q12899	TRIM26	7.60668	3
High	Q13601	KRR1	9.18635	3
High	P56537	EIF6	17.1429	3
High	Q9BRS2	RIOK1	5.45775	3
High	P08238	HSP90AB1	5.93923	4
High	P22087	FBL	17.757	4
High	Q02978	SLC25A11	10.828	3
High	P25789	PSMA4	12.2605	3
High	Q9UHB9	SRP68	11.8022	4
High	P42766	RPL35	21.9512	3
High	P49411	TUFM	7.30088	2
High	P48651	PTDSS1	7.82241	3
High	Q9P258	RCC2	7.66284	4
High	P21333	FLNA	1.62448	4
High	Q49A26	GLYR1	7.77577	3
High	Q96I25	RBM17	7.23192	3
High	Q9Y4F1	FARP1	3.73206	3
High	Q9NVN8	GNL3L	5.49828	3
High	Q9Y3Y2	CHTOP	11.6935	2
High	Q12797	ASPH	6.59631	4
High	P07355	ANXA2	11.7994	3
High	Q9P035	PTPLAD1; HACD3	9.11602	3
High	P09012	SNRPA	8.86525	3
High	P38159	RBMX	6.90537	2
High	Q9Y3D9	MRPS23	15.7895	3
High	P49720	PSMB3	20	3
High	P51116	FXR2	4.60624	2
High	O75534	CSDE1	4.51128	4
High	Q96GM8	TOE1	10.9804	4
High	P62899	RPL31	7.2	2
High	Q9UM00	TMCO1	12.234	2
High	Q9BUQ8	DDX23	4.02439	3
High	P15311	EZR	4.26621	3
High	P68400	CSNK2A1	7.41688	2
High	Q9NYF8	BCLAF1	5.76087	4
High	Q8IY37	DHX37	1.9879	2
High	P07910	HNRNPC	7.51634	2
High	P51991	HNRNPA3	4.7619	3
High	P62244	RPS15A	23.0769	4
High	Q9NZB2	FAM120A	3.30948	3
High	P62847	RPS24	20.3008	2
High	Q13595	TRA2A	8.51064	2
High	P25788	PSMA3	10.9804	3
High	Q96EY1	DNAJA3	6.875	3
High	P05386	RPLP1	14.0351	1
High	Q8IWX8	CHERP	4.80349	4
High	P55084	HADHB	3.79747	2
High	Q86U38	NOP9	4.24528	2
High	Q9P2R3	ANKFY1	2.48075	3
High	P62888	RPL30	29.5652	3
High	Q9H6S0	YTHDC2	2.23776	3
High	P37108	SRP14	41.1765	3
High	P57088	TMEM33	8.09717	2
High	O95782	AP2A1	4.913	4
High	Q9Y657	SPIN1	8.77863	2
High	P60866	RPS20	9.2437	1
High	P60900	PSMA6	10.1626	2
High	Q96P63	SERPINB12	6.17284	2
High	P54105	CLNS1A	5.48523	1
High	P81605	DCD	22.7273	2
High	P62318	SNRPD3	15.0794	2
High	P28066	PSMA5	12.8631	2
High	Q9UBM7	DHCR7	5.89474	3
High	P05198	EIF2S1	6.34921	2
High	Q15427	SF3B4	3.30189	1
High	O75934	BCAS2	11.5556	2
High	P04792	HSPB1	13.1707	2
High	Q9NZM5	GLTSCR2; NOP53	6.06695	3
High	Q9H0U3	MAGT1	5.07463	2
High	Q00059	TFAM	6.91057	2
High	Q14692	BMS1	2.02808	3
High	Q96GA3	LTV1	8	3
High	P51114	FXR1	3.38164	2
High	Q15046	KARS	4.1876	2
High	Q99733	NAP1L4	5.6	2
High	Q14258	TRIM25	3.1746	2
High	P23458	JAK1	1.64645	2
High	P62854	RPS26; LOC101929876; RPS26P25	33.913	3
High	Q8TAA3	PSMA8	9.76562	2
High	P61353	RPL27	13.9706	2
High	Q08380	LGALS3BP	6.15385	3
High	P63010	AP2B1	3.41515	2
High	Q13243	SRSF5	6.25	2
High	Q9UHX1	PUF60	3.9356	1
High	Q9Y3C1	NOP16	17.9775	2
High	P42695	NCAPD3	2.06943	2
High	Q9Y6N5	SQRDL; SQOR	4.88889	2
High	Q1KMD3	HNRNPUL2	3.07898	2
High	Q5D862	FLG2	0.460059	1
High	Q9NPD3	EXOSC4	8.16327	2
High	P35625	TIMP3	10.4265	2
High	Q9BVQ7	SPATA5L1	3.45286	2
High	P67870	CSNK2B	7.90698	2
High	P06576	ATP5B	2.6465	1
High	P43243	MATR3	2.47934	2
High	Q15020	SART3	2.38837	2
High	Q5T749	KPRP	4.14508	3
High	P28072	PSMB6	8.78661	2
High	Q9BRJ6	C7orf50	6.18557	1
High	Q2NL82	TSR1	3.85572	2
High	Q96AG4	LRRC59	8.14332	2
High	Q9Y305	ACOT9	4.32802	2
High	Q01780	EXOSC10	1.9209	2
High	Q99460	PSMD1	1.25918	1
High	Q9Y2P8	RCL1	5.36193	2
High	O43159	RRP8	5.04386	2
High	P46776	RPL27A	7.43243	1
High	P50402	EMD	11.4173	2
High	P42677	RPS27	15.4762	1
High	Q9UH62	ARMCX3	2.90237	1
High	P28070	PSMB4	7.19697	2
High	Q9NQT4	EXOSC5	5.10638	1
High	Q08554	DSC1	1.67785	1
High	P42285	SKIV2L2	0.959693	1
High	P49207	RPL34	12.8205	2
High	P46779	RPL28	13.8686	2
High	Q3KQU3	MAP7D1	3.32937	2
High	Q6SJ93	FAM111B	1.77112	1
High	P14923	JUP	2.41611	1
High	Q9BRP8	WIBG; PYM1	8.82353	1
High	P82930	MRPS34	16.055	3
High	Q9BYD2	MRPL9	7.49064	2
High	P35637	FUS	5.89354	2
High	Q8IY17		2.10909	2
High	Q86UE4	MTDH	4.63918	2
High	P0DMU9	LOC102723631; CT45A10; CT45A5; CT45A6; LOC102723680; CT45A9	10.582	2
High	P16104	H2AFX	11.1888	2
High	P62266	RPS23	7.69231	1
High	P39019	RPS19	11.7241	2
High	Q9Y399	MRPS2	6.08108	2
High	P25786	PSMA1	4.18251	1
High	O60264	SMARCA5	2.09125	2
High	P25490	YY1	3.86473	2
High	Q8NE71	ABCF1	1.18343	1
High	P62829	RPL23	12.8571	2
High	O00411	POLRMT	0.894309	1
High	P19474	TRIM21	5.68421	2
High	P08708	RPS17; RPS17L	7.40741	1
High	Q14558	PRPSAP1	3.37079	1
High	P43307	SSR1	5.24476	1
High	Q13724	MOGS	1.43369	1
High	P40938	RFC3	3.93258	1
High	Q9Y2X3	NOP58	2.45747	1
High	Q15459	SF3A1	3.7831	2
High	Q9UBX3	SLC25A10	2.78746	1
High	P09874	PARP1	1.28205	1
High	Q9Y4W2	LAS1L	1.90736	1
High	P06493	CDK1	6.06061	2
High	P01859	IGHG2	2.76074	1
High	P15924	DSP	0.696621	2
High	Q9NW13	RBM28	1.97628	1
High	Q8TCJ2	STT3B	1.33172	1
High	Q9Y3I0	C22orf28; RTCB	2.77228	1
High	Q96EY7	PTCD3	1.88679	1
High	P06312	IGKV4-1	7.43802	1
High	P35251	RFC1	1.0453	1
High	Q9Y6K5	OAS3	0.919963	1
High	P43686	PSMC4	2.87081	1
High	P61964	WDR5	2.39521	1
High	Q9P2N5	RBM27	1.13208	1
High	Q9BUA3	C11orf84	2.3622	1
High	Q96A08	HIST1H2BA	7.08661	1
High	Q9NTJ3	SMC4	0.776398	1
High	P40937	RFC5	2.94118	1
High	Q8N163	CCAR2; KIAA1967	1.51679	1
High	Q9BRD0	BUD13	1.61551	1
High	P62191	PSMC1	2.72727	1
High	P62851	RPS25	12.8	2
High	Q06265	EXOSC9	2.50569	1
High	Q15629	TRAM1	3.74332	1
High	P56182	RRP1	2.81996	1
High	P29372	MPG	5.03356	1
High	Q9H7E9	C8orf33	6.9869	1
High	Q13242	SRSF9	7.69231	2
High	Q92974	ARHGEF2	0.811359	1
High	Q8TBF4	ZCRB1	4.14747	1
High	Q07666	KHDRBS1	3.83747	2
High	Q8IWS0	PHF6	2.46575	1
High	Q5VYS8	ZCCHC6	0.735786	1
High	Q9P015	MRPL15	4.39189	1
High	Q13868	EXOSC2	3.75427	1
High	Q5T3I0	GPATCH4	3.81166	1
High	Q6NZI2	PTRF; CAVIN1	3.33333	1
High	Q8IZ69	TRMT2A	1.6	1
High	Q9Y2R9	MRPS7	9.91736	2
High	P61619	SEC61A1	2.31092	1
High	Q13823	GNL2	1.91518	1
High	O96019	ACTL6A	2.331	1
High	Q9BQ75	CMSS1	3.22581	1
High	Q9Y224	C14orf166; RTRAF	5.7377	1
High	Q9BRL6	SRSF8	2.83688	1
High	Q92552	MRPS27	2.657	1
High	P20618	PSMB1	9.54357	2
High	Q96B26	EXOSC8	3.62319	1
High	Q96EY4	TMA16	7.38916	1
High	O00622	CYR61	2.62467	1
High	P62195	PSMC5	3.20197	1
High	Q13263	TRIM28	1.07784	1
High	O95232	LUC7L3	2.5463	1
High	Q9Y5J1	UTP18	1.43885	1
High	P07305	H1F0	5.15464	1
High	Q9H6F5	CCDC86	2.22222	1
High	Q9BXS6	NUSAP1	2.49433	1
High	Q9H8H2	DDX31	1.52761	1
High	Q9NX24	NHP2	6.53595	1
High	P20042	EIF2S2	2.4024	1
High	Q5SSJ5	HP1BP3	1.62749	1
High	O60306	AQR	0.942761	1
High	Q9H0D6	XRN2	1.26316	1
High	P31689	DNAJA1	4.78589	1
High	Q96CW1	AP2M1	2.06897	1
High	O15230	LAMA5	0.2977	1
High	Q9Y5A9	YTHDF2	2.07254	1
High	P02545	LMNA	1.50602	1
High	O14579	COPE	3.8961	1
High	Q92769	HDAC2	2.45902	1
High	O00567	NOP56	1.3468	1
High	Q14331	FRG1	5.03876	1
High	Q9NQ94	A1CF	1.85185	1
High	O95373	IPO7	0.867052	1
High	O00139	KIF2A	1.55807	1
High	P49721	PSMB2	3.9801	1
High	P26368	U2AF2	4.63158	1
High	P49406	MRPL19	3.08219	1
High	Q01081	U2AF1; LOC102724594; U2AF1L5	5.41667	1
High	P26196	DDX6	1.65631	1
High	O75828	CBR3	4.69314	1
High	Q9NQT5	EXOSC3	2.54545	1
High	O95347	SMC2	0.835422	1
High	P0DME0	SETP18; SETSIP	3.31126	1
Medium	Q9UG63	ABCF2	1.76565	1
Medium	Q9Y3B7	MRPL11	10.4167	1
Medium	Q14694	USP10	2.25564	1
Medium	P82650	MRPS22	3.61111	1
Medium	Q9H7B2	RPF2	2.61438	1
Medium	P51955	NEK2	1.79775	1
Medium	Q96AQ6	PBXIP1	1.36799	1
Medium	Q9NQ92	COPRS	6.52174	1
Medium	Q96P11	NSUN5	2.331	1
Medium	P0DPK5		4.08163	1
Medium	P25705	ATP5A1	2.35081	1
Medium	Q9NVE4	CCDC87	0.824499	1
Medium	Q6TFL3	CCDC171	0.829563	1
Medium	Q12788	TBL3	1.60891	1
Medium	P62910	RPL32	5.18519	1
Medium	P19784	CSNK2A2	2.57143	1
Medium	Q9Y426	C2CD2	2.87356	1
Medium	P10809	HSPD1	1.57068	1
Medium	Q96MR6	WDR65; CFAP57	1.68	1
Medium	Q8NB90	SPATA5	1.45577	1
Medium	Q8NC51	SERBP1	1.47059	1
Medium	O15247	CLIC2	6.07287	1
Medium	P52292	KPNA2	3.40265	1
Medium	Q09028	RBBP4	2.11765	1
Medium	Q8WTT2	NOC3L	1.625	1
Medium	Q9P109	GCNT4	5.29801	1
Medium	Q9NY12	GAR1	3.22581	1
Medium	P18077	RPL35A	6.36364	1
Medium	Q9H967	WDR76	1.27796	1
Medium	Q12874	SF3A3	2.39521	1
Medium	Q15365	PCBP1	3.93258	1
Medium	O00566	MPHOSPH10	2.79001	1
Medium	Q13214	SEMA3B	1.73565	1
Medium	Q9BYD6	MRPL1	3.69231	1
Medium	P49458	SRP9; SRP9P1	9.30233	1
Medium	Q12965	MYO1E	1.89531	1
Low	Q9H4E5	RHOJ	5.14019	1
Low	Q15392	DHCR24	1.55039	1
Low	P48556	PSMD8	2.28571	1
Low	Q8N5G2	TMEM57; MACO1	1.35542	1
Low	Q86XI2	NCAPG2	0.874891	1
Low	Q5F1R6	DNAJC21	3.01318	1
Low	Q92499	DDX1	2.43243	1
Low	Q9Y6V0		0.175029	1
Low	Q9BYK8	HELZ2	0.226501	1
