# Supplementary material for: PES1 reduces CD8+ T cell infiltration and immunotherapy sensitivity via interrupting ILF3-IL15 complex in esophageal squamous cell carcinoma
Source: J Biomed Sci. 2023 Mar 23;30:20. doi: 10.1186/s12929-023-00912-8 (PMC10037800; doi:10.1186/s12929-023-00912-8)
Supplement: Supplementary file 5 — Additional file 5. Additional dataset S4. [file 12929_2023_912_MOESM5_ESM.xlsx]

## Sheet: Fig. 7B
	days	SCR+IgG(mm3)				SCR+PD1(mm3)				shPES1+IgG(mm3)				shPES1+PD1(mm3)
	0	0	0	0	0	0	0	0	0	0	0	0	0	0	0	0	0
	10	280.136	228.888	212.544	183.75	192.2	178.596	156.645	141.12	126.405	109.33	128.44	114.376	167.445	184.32	94.221	129.6
	13	304.2	249.952	263.841	350.413	229.376	329.476	233.428	172.8	144.256	132.618	132.651	126	178.746	213.958	135.168	142.228
	16	465.75	351.562	294.4	446.571	373.527	512.488	349.811	238.05	172.31	149.504	188.356	138.384	346.846	221.812	174.24	156.816
	19	490.912	379.456	397.373	506.25	325.069	508.086	274.752	186.543	169.882	187.308	379.906	139.537	303.264	187.2	114.95	98.3125
	22	562.185	403.172	566.636	1063.69	328.56	372.6	266.805	184.559	285.12	214.245	383.268	154.791	269.5	100	86.25	65
	25	643.468	618.52	823.601	1242.15	289.1	320.339	198.45	169.984	352	225.4	403.502	174.24	184.96	84.64	78.0325	57.6

## Sheet: Fig. 7E-7G
Fig.7E	CD3
	SCR+IgG	shPES1+IgG	SCR+anti-PD1	shPES1+anti-PD1
1	83	126	188	196
2	92	132	202	212
3	78	145	216	186
4	102	138	193	220
	The number is the positive cells per field, every guoup include 4 mice.
Fig.7F	CD8
	SCR+IgG	shPES1+IgG	SCR+anti-PD1	shPES1+anti-PD1
1	78	112	156	162
2	81	126	162	171
3	92	131	149	156
4	86	128	153	167
	The number is the positive cells per field, every guoup include 4 mice.
Fig.7G	GZMB
	SCR+IgG	shPES1+IgG	SCR+anti-PD1	shPES1+anti-PD1
1	12	21	25	40
2	8	25	36	35
3	6	15	30	29
4	10	19	29	32
	The number is the positive cells per field, every guoup include 4 mice.
